# Supplementary material for: A Novel Echocardiographic-Based Classification for the Prediction of Peri-Device Leakage following Left Atrial Appendage Occluder Implantation
Source: J Clin Med. 2022 Feb 18;11(4):1059. doi: 10.3390/jcm11041059 (PMC8877112; doi:10.3390/jcm11041059)
Supplement: Supplementary file 1 [file jcm-11-01059-s001.zip]

Archive with 4 entries (3 files):
- jcm-1544877 Suppl/
- jcm-1544877 Suppl/Video S1 Color Doppler of PDL.AVI
- jcm-1544877 Suppl/Video S2  LAA occluder before Contrast injection.AVI
- jcm-1544877 Suppl/Video S3 Device contrast enhancement.AVI
